# Supplementary material for: Towards a better understanding of clinical disease activity scores in dogs with chronic enteropathies
Source: Vet Q. 2025 Nov 3;45(1):2573447. doi: 10.1080/01652176.2025.2573447 (PMC12587788; doi:10.1080/01652176.2025.2573447)
Supplement: Appendix 1.xlsx [file TVEQ_A_2573447_SM4361.xlsx]

## Sheet: Feuil1
			INTERNAL MEDICINE SERVICE
GASTRO-ENTEROLOGY FORM			Students
			Chief concern
Date
Consultant
	Attach label		Refering veterinarian
NAME			Adress
Adress
DOG □	CAT □			Identification number
NAME		Breed	Color		Age
Male □ Femelle □		Spayed □		Date of birth
Frequency of heat cycles and date of the last one :					WEIGHT today
PREVENTION
Vaccination		Parasite prevention
		Internal parasites molecule(s), frequency, last date
		External parasites molecule(s), frequency, last date
MEDICAL AND SURGICAL HISTORY
Date		Disease		Treatment
FOOD HISTORY
Date Start/End de la période	Brand/ ingredien	Daily quantity	Nbr of meals/day	Palatability		Associated fecal score
LIVING STYLE
Strictly indoor □ Allowed outdoor □ Ingestion prey, slugs, feces
Other animals (presence/absence of clinical signs) ?				Environment urban, residential, countryside
ANAMNESIS
Evolution scheme of clinical signs	Acute □ Date	Cyclic chronic □ date of onset, frequency of episodes, evolution over time		Constant chronic □ date of onset	Worsening chronic □ Date of onset, speed of progresssion
General condition	Attitude, Activity? normal, mild decrease, moderate decrease, marked decrease
	Appétit usual, mild/moderate/marked decreased, mild/moderate/marked increased, quantity
Appetite	Drinking usual, decreased, increased, quantity
	Aberrant food behavior Pica, coprophagie ...
	Dysphagia description of food intake
Vomiting	Absence/Presence					Regurgitation □
Regurgitation	Description of episodes/frequency/content/associated clinical signs (cough, ptyalism, etc.)					Vomiting □
						Cough □
Stool	Fecal score Nestlé PURINA® fecal scoring system, minimum and maximum if variable
consistancy	Shape and size
	Color Presence of melena
	Presence of blood mixed with stool, capping stool, end of stool
	Presence of mucus
Stool	Frequency of defecation per day nbre selles/jour
frequency	Difficulty constipation, tenesmus, dyschezia Préciser si force, efforts improductifs, plaintes
	Urgency
Weight	evolution, usual weight
evolution
	Surface/skin licking
	Pruritus Occasionnal / Regular but stops during sleep / Regular including during sleep
Other clinical signs	Mouthing			Position of prayer
	Swelling abdomen, extremities, prepuce, scrotum
	Yawning		Borborygmus		Flatulence
	Eructation		Other
Known paraclinical results	CBC date, abnormalities		Total protein/albumin Date, values	Cobalamin date, value	Others histopathology, PCR...
Tested treatments
Molecule		Dose	Date and duration		Observed efficacy
CLINICAL EXAM			Describe abnormilities
GENERAL CONDITION		normal □
		abnormal □
LYMPH NODES		normal □
		abnormal □
MUCOUS MEMBRANES		normal □
		abnormal □
TEGUMENT		normal □	Edema noticed by owner □ visible at a distance □ palpated □ pitting □ distribution of edema :
			Body Condition Score : …. /9
		abnormal □	Other abnormalities
MUSCLES		normal □	Body Muscle Score :
		abnormal □
SKELETON		normal □
		abnormal □
CARDIAC SYSTEM		normal □
		abnormal □
RESPIRATORY SYSTEM		normal □
		abnormal □
ABDOMINAL PALPATION		normal □	Abdominal distenion : organomegaly/mass □ fat □ fluid □
			Fluid tests : Wave sign □ ice cube sign □
		abnormal □	Intestinal tract (specify if diffuse or focal) : thickened □ rigid □ sliding □ consistency of palpated stool :
			Other :
GENITAl AND URINARY SYSTEM		normal □
		abnormal □
EYES		normal □
		abnormal □
EARS		normal □
		abnormal □
NERVOUS SYSTEM		normal □
		abnormal □
RECTAL EXAMINATION		absence □	Consistency and color of stool
			Mass/organomegaly?
		presence □	Mucous membranes smooth/irregular
CERVICAL PALPATION		normal □
		abnormal □
TEMPERATURE
ANAMNESTIC AND CLINICAL ASSESSMENT
HYPOTHESES ETIOLOGIQUES			Examen complémentaire proposé
ANAMNESTIC AND CLINICAL LOCALIZATION OF THE AFFECTED DIGESTIVE SEGMENT
PRIORITIZED DIAGNOSTIC HYPOTHESES
PROPOSED INVESTIGATION
PROPOSED TREATMENT
